# Supplementary material for: Complete plastid genome structure of 13 Asian Justicia (Acanthaceae) species: comparative genomics and phylogenetic analyses
Source: BMC Plant Biol. 2023 Nov 15;23:564. doi: 10.1186/s12870-023-04532-0 (PMC10647099; doi:10.1186/s12870-023-04532-0)
Supplement: Supplementary file 1 — Additional file 1: Table S1. Collection and assembly information of 12 Justicia species [file 12870_2023_4532_MOESM1_ESM.xlsx]

## Sheet: Sheet1
Table S1. Collection and assembly information of twelve Justicia species.
Species	Sample location	Collectors	Voucher specimen	Uunique reads	Accepted words	Coverage	Read length (bp)
J. adhatoda L.	Guangzhou, Guangdong, China	Y. F. Deng	s.n.4 (IBSC)	22941320	5183814	311X	150
J. betonica L.	Shenzhen, Guangdong, China	Y. F. Deng	D27189 (IBSC)	19193321	5973470	521X	150
J. demissa N. H. Xia & Y. F. Deng	Baoting, Hainan, China	2000 MO-IBSC Expedition Team	2576 (IBSC)	19593555	4419046	240X	150
J. gendarussa N. J. Burman	Guangzhou, Guangdong, China	Y. F. Deng	s.n.10 (IBSC)	7216500	7233996	469X	150
J. grossa C. B. Clarke	Xishuangbanna, Yunnan, China	Y. F. Deng	s.n.8 (IBSC)	17674001	6254394	427X	150
J. latiflora Hemsl.	Zhangjiajie, Hunan, China	Y. F. Deng	D27241 (IBSC)	11654692	2861120	342X	150
J. lianshanica (H. S. Lo) H. S. Lo	Lianshan, Guangdong, China	Z. Y. Niu and Y. Tong	nzy01 (IBSC)	21170133	3695080	269X	150
J. mollissima(Nees) Y. F. Deng & T. F. Daniel	Tengchong, Yunnan, China	S. N. Huang	HSN74 (IBSC)	3774489	1682618	96X	150
J. patentiflora Hemsl.	Xishuangbanna, Yunnan, China	S. N. Huang	HSN18042412 (IBSC)	12429778	2598908	411X	150
J. procumbens L.	Sangzhi, Hunan, China	Y. F. Deng	D27198 (IBSC)	11968255	3697552	403X	150
J. quadrifaria (Nees) T. Anderson	Guangzhou, Guangdong, China	Y. F. Deng	D27165 (IBSC)	12303539	2765198	198X	150
J. vagabunda Benoist	Guangzhou, Guangdong, China	Y. F. Deng	s.n.5 (IBSC)	22550474	5305996	366X	150
