# Supplementary material for: Complete plastid genome structure of 13 Asian Justicia (Acanthaceae) species: comparative genomics and phylogenetic analyses
Source: BMC Plant Biol. 2023 Nov 15;23:564. doi: 10.1186/s12870-023-04532-0 (PMC10647099; doi:10.1186/s12870-023-04532-0)
Supplement: Supplementary file 2 — Additional file 2: Table S2. All the GenBank accession numbers used for phylogenetic analyses utilized in our study [file 12870_2023_4532_MOESM2_ESM.xlsx]

## Sheet: Sheet1
Table S2. All the GenBank accession numbers used for phylogenetic analyses utilized in present study.
Species	GenBank accession number (s)	Type of squences
Acanthus ebracteatus Vahl	MT240944	complete chloroplast genome
Acanthus ilicifolius Lour.	MW174172	complete chloroplast genome
Andrographis paniculata (Burm.f.) Wall. ex Nees	KF150644	complete chloroplast genome
Aphelandra knappiae Wassh.	MH909777	complete chloroplast genome
Avicennia marina (Forssk.) Vierh.	MT108381	complete chloroplast genome
Avicennia marina (Forssk.) Vierh. (2)	MN307164	complete chloroplast genome
Avicennia marina var. rumphiana (Hallier f.) Bakh.	OK258321	complete chloroplast genome
Avicennia officinalis L.	MW160467	complete chloroplast genome
Avicennia officinalis L.	MW160467	complete chloroplast genome
Barleria prionitis L.	MK548575	complete chloroplast genome
Barleria vestita T.Anderson	MZ707520	complete chloroplast genome
Blepharis ciliaris (L.) B.L.Burtt	MK548576	complete chloroplast genome
Clinacanthus nutans (Burm.f.) Lindau	MH778102	complete chloroplast genome
Dicliptera acuminata (Ruiz & Pav.) Juss.	MK830556	complete chloroplast genome
Dicliptera montana Lindau	MK833946	complete chloroplast genome
Dicliptera mucronata Urb.	MK848596	complete chloroplast genome
Dicliptera peruviana (Lam.) Juss.	MK833945	complete chloroplast genome
Dicliptera ruiziana Wassh.	MK833947	complete chloroplast genome
Echinacanthus attenuatus Nees	MH045157	complete chloroplast genome
Echinacanthus lofouensis (Levl.) J. R. I. Wood	MF490441	complete chloroplast genome
Echinacanthus longipes H.S.Lo & D.Fang	MH045155	complete chloroplast genome
Echinacanthus longzhouensis H.S.Lo	MH045156	complete chloroplast genome
Justicia adhatoda L.	MN711720	complete chloroplast genome
Justicia adhatoda L.	MN848249 (in present study)	complete chloroplast genome
Justicia betonica L.	MN848244 (in present study)	complete chloroplast genome
Justicia demissa N.H.Xia & Y.F.Deng	MN885664 (in present study)	complete chloroplast genome
Justicia gendarussa Burm.f.	MN848252 (in present study)	complete chloroplast genome
Justicia grossa C.B.Clarke	MN848251 (in present study)	complete chloroplast genome
Justicia latiflora Hemsl.	MN848246 (in present study)	complete chloroplast genome
Justicia leptostachya Hemsl.	MK389502	complete chloroplast genome
Justicia lianshanica (H.S.Lo) H.S.Lo	MN885665 (in present study)	complete chloroplast genome
Justicia mollissima (Nees) Y.F.Deng & T.F.Daniel	MN848247 (in present study)	complete chloroplast genome
Justicia patentiflora Hemsl.	MN848248 (in present study)	complete chloroplast genome
Justicia procumbens L.	MN848245 (in present study)	complete chloroplast genome
Justicia quadrifaria (Nees) T.Anderson	MN848243 (in present study)	complete chloroplast genome
Justicia vagabunda Benoist	MN848250 (in present study)	complete chloroplast genome
Justicia flava (Forssk.) Vahl	MK548577	complete chloroplast genome
Justicia ventricosa Wall. ex Nees	MW580585	complete chloroplast genome
Peristrophe japonica (Thunb.) Bremek.	MW411448	complete chloroplast genome
Pseuderanthemum haikangense C.Y.Wu & H.S.Lo	MT747169	complete chloroplast genome
Ruellia breedlovei T.F.Daniel	KP300014	complete chloroplast genome
Ruellia brittoniana Leonard	MW697905	complete chloroplast genome
Rungia pectinata (L.) Nees	MK946456	complete chloroplast genome
Sesamum indicum L.	KC569603	complete chloroplast genome
Staurogyne concinnula (Hance) Kuntze	ON553916	complete chloroplast genome
Strobilanthes anceps Ridl.	MW411188	complete chloroplast genome
Strobilanthes bantonensis Lindau	MT576695	complete chloroplast genome
Strobilanthes biocullata Y.F.Deng & J.R.I.Wood	MW044601	complete chloroplast genome
Strobilanthes crispa Kurz	MW599987	complete chloroplast genome
Strobilanthes cusia (Nees) Kuntze	MG874806	complete chloroplast genome
Strobilanthes diandra (Nees) Alston	MZ707519	complete chloroplast genome
Strobilanthes gossypina T.Anderson	MZ707513	complete chloroplast genome
Strobilanthes habracanthoides J.R.I.Wood	MZ707512	complete chloroplast genome
Strobilanthes hamiltoniana (Steud.) Bosser & Heine	MZ707511	complete chloroplast genome
Strobilanthes laxa T.Anderson	MZ707517	complete chloroplast genome
Strobilanthes medahinnensis Nilanthi	MW411189	complete chloroplast genome
Strobilanthes pulcherrima T.Anderson	MZ707510	complete chloroplast genome
Strobilanthes rhamnifolia (Nees) T.Anderson	MZ707516	complete chloroplast genome
Strobilanthes schomburgkii (Craib) J.R.I.Wood	MZ707515	complete chloroplast genome
Strobilanthes sexennis Nees	MZ707514	complete chloroplast genome
Strobilanthes tonkinensis Lindau	MW525447	complete chloroplast genome
Strobilanthes walkeri Arn. ex Nees	MZ707518	complete chloroplast genome
Thunbergia erecta Nees	MZ555773	complete chloroplast genome
Anisacanthus boliviensis (Nees) Wassh.	EU087456	ITS sequence
Anisacanthus brasiliensis Lindau	EU087457	ITS sequence
Anisacanthus secundus Leonard	MF768398	ITS sequence
Anisotes formosissimus (Klotzsch) Milne-Redh.	KY632576	ITS sequence
Anisotes macrophyllus (Lindau) Heine	MK282341	ITS sequence
Anisotes madagascariensis Benoist	AF289772	ITS sequence
Clinacanthus nutans (Burm.f.) Lindau	KP744318	ITS sequence
Dicliptera acuminata (Ruiz & Pav.) Juss.	OQ780772	ITS sequence
Dicliptera montana Lindau	OQ780773	ITS sequence
Dicliptera mucronata Urb.	OQ780774	ITS sequence
Dicliptera peruviana (Lam.) Juss.	OQ780775	ITS sequence
Dicliptera ruiziana Wassh.	OQ780776	ITS sequence
Hypoestes forskaolii (Vahl) R.Br.	KY632623	ITS sequence
Hypoestes phyllostachya Baker	AF169842	ITS sequence
Hypoestes triflora (Forssk.) Roem. & Schult.	KY632622	ITS sequence
Isoglossa collina (T.Anderson) B.Hansen	KP744323	ITS sequence
Isoglossa ovata (Nees) Lindau	KY632588	ITS sequence
Justicia anagalloides (Nees) T.Anderson	MK282345	ITS sequence
Justicia betonicoides C.B.Clarke	KY632577	ITS sequence
Justicia crassiradix C.B.Clarke	KY632566	ITS sequence
Justicia diffusa Willd.	KY632593	ITS sequence
Justicia elliotii S.Moore	KY632596	ITS sequence
Justicia eminii Lindau	KY632629	ITS sequence
Justicia engleriana Lindau	KY632573	ITS sequence
Justicia flava (Forssk.) Vahl	KY632658	ITS sequence
Justicia heterocarpa T.Anderson	KY632632	ITS sequence
Justicia hygrophiloides F.Muell.	KY632657	ITS sequence
Justicia odora (Forssk.) Lam.	KY632653	ITS sequence
Justicia ruwenzoriensis C.B.Clarke	KY632578	ITS sequence
Metarungia galpinii (Baden) Baden	KY632582	ITS sequence
Metarungia longistrobus (C.B.Clarke) Baden	KY632583	ITS sequence
Monechma divaricatum (Nees) C.B.Clarke	KY632627	ITS sequence
Monechma mollissimum (Nees) P.G.Mey.	KY632628	ITS sequence
Pachystachys lutea Nees	AF169844	ITS sequence
Peristrophe brassii R.M.Barker	KY632618	ITS sequence
Peristrophe hyssopifolia (Burm.f.) Merr.	KY632619	ITS sequence
Poikilacanthus macranthus Lindau	AF169838	ITS sequence
Poikilacanthus novogalicianus T.F.Daniel	KY632551	ITS sequence
Poikilacanthus skutchii D.N.Gibson	KY632548	ITS sequence
Pseuderanthemum floribundum T.F.Daniel	DQ372479	ITS sequence
Pseuderanthemum graciliflorum (Nees) Ridl.	KP744342	ITS sequence
Pseuderanthemum polyanthum (C.B.Clarke ex Oliv.) Merr.	KP744344	ITS sequence
Rhinacanthus rotundifolius C.B.Clarke	KY632640	ITS sequence
Rhinacanthus virens (Nees) Milne-Redh.	KY632634	ITS sequence
Rhinacanthus xerophilus A.Meeuse	KY632637	ITS sequence
Rungia chinensis Benth.	KP744346	ITS sequence
Rungia klossii S.Moore	AF289775	ITS sequence
Rungia pectinata (L.) Nees	KT004494	ITS sequence
Strobilanthes cusia (Nees) Kuntze	MG757260	ITS sequence
Tetramerium nervosum Nees	MF768384	ITS sequence
Justicia adhatoda L.	OQ785888 (in present study)	nuclear ribosomal DNA
Justicia betonica L.	OQ785889 (in present study)	nuclear ribosomal DNA
Justicia demissa N.H.Xia & Y.F.Deng	OQ785890 (in present study)	nuclear ribosomal DNA
Justicia gendarussa Burm.f.	OQ785891 (in present study)	nuclear ribosomal DNA
Justicia grossa C.B.Clarke	OQ785892 (in present study)	nuclear ribosomal DNA
Justicia latiflora Hemsl.	OQ785893 (in present study)	nuclear ribosomal DNA
Justicia leptostachya Hemsl.	OQ785894 (in present study)	nuclear ribosomal DNA
Justicia lianshanica (H.S.Lo) H.S.Lo	OQ785895 (in present study)	nuclear ribosomal DNA
Justicia mollissima (Nees) Y.F.Deng & T.F.Daniel	OQ785896 (in present study)	nuclear ribosomal DNA
Justicia patentiflora Hemsl.	OQ785897 (in present study)	nuclear ribosomal DNA
Justicia procumbens L.	OQ785898 (in present study)	nuclear ribosomal DNA
Justicia quadrifaria (Nees) T.Anderson	OQ785899 (in present study)	nuclear ribosomal DNA
Justicia vagabunda Benoist	OQ785900 (in present study)	nuclear ribosomal DNA
