# Supplementary material for: Complete plastid genome structure of 13 Asian Justicia (Acanthaceae) species: comparative genomics and phylogenetic analyses
Source: BMC Plant Biol. 2023 Nov 15;23:564. doi: 10.1186/s12870-023-04532-0 (PMC10647099; doi:10.1186/s12870-023-04532-0)
Supplement: Supplementary file 3 — Additional file 3: Table S3. Gene sizes of all the protein-coding genes of 13 Justicia chloroplast genomes [file 12870_2023_4532_MOESM3_ESM.xlsx]

## Sheet: Sheet1
Table S3. Gene sizes of all the protein-coding genes of thirteen Justicia chloroplast genomes.
Name of protein-coding genes	J. adhatoda	J. betonica	J. demissa	J. gendarussa	J. grossa	J. latiflora	J. leptostachya	J. lianshanica	J. mollissima	J. patentiflora	J. procumbens	J. quadrifaria	J. vagabunda	Locations
psbA	1059	1059	1059	1059	1059	1065	1059	1065	1059	1059	1059	1059	1059	LSC
matK	1518	1530	1509	1518	1554	1518	1509	1509	1509	1509	1509	1503	1512	LSC
rps16	258	267	267	267	237	267	267	267	267	267	267	267	267	LSC
psbK	297	297	186	294	297	183	183	183	297	183	297	297	297	LSC
psbI	111	111	111	111	111	111	111	111	111	111	111	111	111	LSC
atpA	1524	1524	1524	1524	1524	1524	1524	1524	1524	1524	1524	1524	1524	LSC
atpF	555	555	555	555	555	555	555	555	555	555	555	555	555	LSC
atpH	246	246	246	246	246	246	246	246	246	246	246	246	246	LSC
atpI	735	735	735	735	735	735	735	735	735	735	735	735	735	LSC
rps2	711	711	711	711	711	711	711	711	711	831	711	711	711	LSC
rpoC2	4131	4125	4125	4116	4119	4104	4104	4104	4128	4071	4125	4131	4131	LSC
rpoC1	2064	2064	2064	2064	2064	2064	2064	2076	2055	2064	2064	2064	2064	LSC
rpoB	3213	3213	3213	3213	3213	3213	3213	3213	3213	3213	3213	3213	3213	LSC
petN	90	90	90	90	90	90	90	90	90	90	90	90	90	LSC
psbM	105	105	105	105	105	105	105	105	105	105	105	105	105	LSC
psbD	1062	1062	1062	1062	1062	1062	1062	1062	1062	1062	1062	1062	1062	LSC
psbC	1422	1422	1422	1422	1422	1422	1422	1422	1422	1422	1422	1422	1422	LSC
psbZ	189	189	189	189	189	189	189	189	189	189	189	189	189	LSC
rps14	303	303	303	303	303	303	303	303	303	303	303	303	303	LSC
psaB	2205	2205	2205	2205	2205	2205	2205	2205	2205	2205	2205	2205	2205	LSC
psaA	2253	2253	2253	2253	2253	2253	2253	2253	2253	2253	2253	2253	2253	LSC
ycf3	507	507	507	507	507	513	513	513	507	513	507	507	507	LSC
rps4	606	606	606	606	606	606	606	606	606	606	606	606	606	LSC
ndhJ	477	477	477	477	477	477	477	477	477	477	477	477	477	LSC
ndhK	678	678	678	684	678	675	684	681	678	684	678	678	678	LSC
ndhC	363	363	363	363	363	363	363	363	363	363	363	363	363	LSC
atpE	402	402	402	402	402	402	402	402	402	402	402	402	402	LSC
atpB	1497	1497	1497	1497	1497	1479	1479	1479	1497	1479	1497	1497	1503	LSC
rbcL	1467	1467	1446	1440	1461	1440	1440	1461	1467	1440	1467	1467	1467	LSC
accD	1470	1350	1473	1473	1521	1464	1464	1464	1473	1455	1473	1464	1473	LSC
psaI	111	111	111	111	111	111	129	111	111	111	111	111	111	LSC
ycf4	555	555	555	555	555	555	555	555	555	555	555	555	555	LSC
cemA	690	681	678	690	690	690	690	690	678	690	678	678	678	LSC
petA	963	963	963	963	963	963	963	963	963	963	963	963	963	LSC
psbJ	123	123	123	123	123	123	123	123	123	123	123	123	123	LSC
psbL	117	117	117	117	117	117	117	117	117	117	117	117	117	LSC
psbF	120	120	120	120	120	120	120	120	120	120	120	120	120	LSC
psbE	252	252	252	252	252	252	252	252	252	252	252	252	252	LSC
petL	96	96	96	96	96	96	96	96	96	96	96	96	96	LSC
petG	114	114	114	114	114	114	114	114	114	114	114	114	114	LSC
psaJ	135	135	135	135	135	135	135	135	135	135	135	135	135	LSC
rpl33	201	201	201	201	201	201	201	201	201	192	201	201	201	LSC
rps18	243	306	306	312	285	306	306	306	306	306	306	306	306	LSC
rpl20	387	387	387	387	408	387	387	387	387	387	387	387	387	LSC
rps12 part in LSC region	114	111	111	114	111	114	114	111	111	114	114	114	114	LSC
clpP	591	591	591	591	591	591	591	591	591	591	591	591	591	LSC
psbB	1527	1527	1527	1527	1527	1527	1527	1527	1527	1527	1527	1527	1527	LSC
psbT	108	108	108	108	108	108	108	108	108	108	108	108	108	LSC
psbN	132	132	132	132	132	132	132	132	132	132	132	132	132	LSC
psbH	222	222	222	222	222	222	222	222	222	222	222	222	222	LSC
petB	648	648	648	648	648	648	648	648	648	648	648	648	648	LSC
petD	483	483	483	483	483	483	483	483	483	483	483	483	483	LSC
rpoA	1014	1014	1014	1014	801	1017	1014	1017	1014	1014	1014	1014	825	LSC
rps11	417	417	417	417	417	417	417	417	417	417	417	417	417	LSC
rpl36	114	114	114	114	114	114	114	114	114	114	114	114	114	LSC
infA	234	234	234	234	234	234	234	234	234	234	234	234	234	LSC
rps8	405	405	405	405	405	405	405	405	405	405	405	405	405	LSC
rpl14	369	369	369	369	369	369	369	369	369	369	369	369	369	LSC
rpl16	408	408	408	408	408	408	408	408	408	408	408	408	408	LSC
rps3	666	666	666	666	666	666	666	666	666	666	666	666	666	LSC
rpl22	393	393	411	426	468	417	417	417	393	417	411	393	393	LSC
rps19	279	279	279	285	279	279	279	150	279	279	279	279	279	LSC
rpl2	825	831	825	825	825	825	825	825	825	825	825	825	825	IR
rpl23	282	282	282	282	282	282	282	282	282	282	282	282	273	IR
ycf2	6759	6768	6780	6723	6753	6738	6756	6741	6780	6756	6780	6780	6771	IR
ycf15	63	132	132	132	132	132	132	132	132	132	132	132	132	IR
ndhB	1533	1533	1533	1533	1533	1533	1533	1533	1533	1533	1533	1533	1533	IR
rps7	468	468	468	468	468	468	468	468	468	468	468	468	468	IR
rps12 parts in IR regions	258	258	258	258	258	258	258	258	258	258	258	258	258	IR
ndhF	2298	2295	2295	2286	2295	2289	2289	2250	2295	2289	2295	2295	2295	SSC
rpl32	156	156	156	156	156	156	156	156	156	156	156	156	156	SSC
ccsA	978	969	969	966	969	969	969	969	969	969	969	969	969	SSC
ndhD	1455	1455	1455	1455	1455	1455	1455	1455	1455	1455	1455	1455	1455	SSC
psaC	246	246	246	246	246	246	246	246	246	246	246	246	246	SSC
ndhE	306	303	306	306	306	306	306	306	306	306	306	306	306	SSC
ndhG	531	531	531	531	531	744	531	741	558	738	531	531	531	SSC
ndhI	504	504	504	504	504	486	504	486	507	486	504	504	504	SSC
ndhA	1092	1092	1098	1092	1092	1092	1092	1092	1098	1092	1098	1098	1092	SSC
ndhH	1182	1182	1182	1182	1182	1182	1182	1182	1182	1182	1182	1182	1182	SSC
rps15	273	273	273	273	273	273	273	273	273	273	273	273	273	SSC
ycf1	5238	5349	5310	5316	5271	4989	5100	5019	5319	5028	5286	5313	5349	SSC
