# Supplementary material for: Complete plastid genome structure of 13 Asian Justicia (Acanthaceae) species: comparative genomics and phylogenetic analyses
Source: BMC Plant Biol. 2023 Nov 15;23:564. doi: 10.1186/s12870-023-04532-0 (PMC10647099; doi:10.1186/s12870-023-04532-0)
Supplement: Supplementary file 4 — Additional file 4: Table S4. Genes with introns in the 13 Justicia chloroplast genomes, including the exon and intron lengths [file 12870_2023_4532_MOESM4_ESM.xlsx]

## Sheet: Sheet1
Table S4. Genes with introns in the thirteen Justicia chloroplast genomes, including the exon and intron lengths.
Species	Gene	Exon I	Intron I	Exon II	Intron II	Exon III	Species	Gene	Exon I	Intron I	Exon II	Intron II	Exon III
J. adhatoda	atpF	411	708	144			J. betonica	atpF	411	710	144
	clpP	228	636	292	789	71		clpP	228	643	292	874	71
	ndhA	539	998	553				ndhA	539	987	553
	ndhB*	756	679	777				ndhB*	756	679	777
	petB	6	708	642				petB	6	697	642
	petD	8	747	475				petD	8	730	475
	rpl2*	434	666	391				rpl2*	434	666	397
	rpl16	399	1071	9				rpl16	399	1055	9
	rpoC1	1629	764	435				rpoC1	1629	780	435
	rps12*	232	536	26				rps12*	232	536	26
	rps16	218	875	40				rps16	227	881	40
	trnA-UGC*	38	812	35				trnA-UGC*	38	811	35
	trnG-UCC	23	674	48				trnG-UCC	23	673	48
	trnI-GAU*	37	947	35				trnI-GAU*	37	948	35
	trnK-UUU	35	2461	37				trnK-UUU	35	2478	37
	trnL-UAA	35	489	50				trnL-UAA	35	501	50
	trnV-UAC	35	586	38				trnV-UAC	35	593	38
	ycf3	153	709	230	685	124		ycf3	153	723	230	683	124
J. demissa	atpF	411	674	114			J. gendarussa	atpF	411	713	144
	clpP	228	634	292	756	71		clpP	228	645	292	763	71
	ndhA	539	939	559				ndhA	539	970	553
	ndhB*	756	679	777				ndhB*	756	679	777
	petB	6	673	642				petB	6	651	642
	petD	8	733	475				petD	8	723	475
	rpl2*	434	666	391				rpl2*	434	667	391
	rpl16	399	991	9				rpl16	399	1259	9
	rpoC1	1629	786	435				rpoC1	1629	755	435
	rps12*	232	536	26				rps12*	232	536	26
	rps16	227	878	40				rps16	227	866	40
	trnA-UGC*	38	818	35				trnA-UGC*	38	811	35
	trnG-UCC	23	677	48				trnG-UCC	23	657	48
	trnI-GAU*	37	949	35				trnI-GAU*	37	947	35
	trnK-UUU	35	2431	37				trnK-UUU	35	2438	37
	trnL-UAA	35	488	50				trnL-UAA	35	480	50
	trnV-UAC	35	597	38				trnV-UAC	35	593	38
	ycf3	153	722	230	683	124		ycf3	153	710	230	689	124
J. grossa	atpF	411	756	144			J. latiflora	atpF	411	718	114
	clpP	228	596	292	746	71		clpP	228	633	292	853	71
	ndhA	539	1060	553				ndhA	539	973	553
	ndhB*	756	679	777				ndhB*	756	679	777
	petB	6	706	642				petB	6	700	642
	petD	8	739	475				petD	8	698	475
	rpl2*	434	673	391				rpl2*	434	660	391
	rpl16	399	988	9				rpl16	399	1073	9
	rpoC1	1629	777	435				rpoC1	1629	771	435
	rps12*	232	554	26				rps12*	232	528	26
	rps16	197	810	40				rps16	227	888	40
	trnA-UGC*	38	812	35				trnA-UGC*	38	810	35
	trnG-UCC	23	674	48				trnG-UCC	23	651	48
	trnI-GAU*	37	948	35				trnI-GAU*	37	947	35
	trnK-UUU	35	2424	37				trnK-UUU	35	2441	37
	trnL-UAA	35	478	50				trnL-UAA	35	480	50
	trnV-UAC	35	582	38				trnV-UAC	35	593	38
	ycf3	153	709	230	682	124		ycf3	159	695	230	677	124
J. leptostachya	atpF	411	717	144			J. lianshanica	atpF	411	722	144
	clpP	228	610	292	779	71		clpP	228	625	292	870	71
	ndhA	539	982	553				ndhA	539	981	553
	ndhB*	756	679	777				ndhB*	756	669	777
	petB	6	704	642				petB	6	699	642
	petD	8	697	475				petD	8	712	475
	rpl2*	434	660	391				rpl2*	434	660	391
	rpl16	399	1141	9				rpl16	399	1116	9
	rpoC1	1623	780	435				rpoC1	1641	776	435
	rps12*	232	528	26				rps12*	232	528	26
	rps16	227	911	40				rps16	227	889	40
	trnA-UGC*	38	811	35				trnA-UGC*	38	810	35
	trnG-UCC	23	666	48				trnG-UCC	23	651	48
	trnI-GAU*	37	947	35				trnI-GAU*	37	947	35
	trnK-UUU	35	2432	37				trnK-UUU	35	2432	37
	trnL-UAA	35	479	50				trnL-UAA	35	472	50
	trnV-UAC	35	593	38				trnV-UAC	35	593	38
	ycf3	153	694	230	678	124		ycf3	159	695	230	678	124
J. mollissima	atpF	411	675	144			J. patentiflora	atpF	411	726	144
	clpP	228	637	292	737	71		clpP	228	633	292	777	71
	ndhA	539	940	559				ndhA	539	982	553
	ndhB*	756	679	777				ndhB*	756	679	777
	petB	6	705	642				petB	6	704	642
	petD	8	735	475				petD	8	706	475
	rpl2*	434	666	391				rpl2*	434	660	391
	rpl16	399	1000	9				rpl16	399	1081	9
	rpoC1	1620	779	435				rpoC1	1629	782	435
	rps12*	232	536	26				rps12*	232	528	26
	rps16	227	878	40				rps16	227	918	40
	trnA-UGC*	38	816	35				trnA-UGC*	38	810	35
	trnG-UCC	23	679	48				trnG-UCC	23	643	48
	trnI-GAU*	37	942	35				trnI-GAU*	37	947	35
	trnK-UUU	35	2436	37				trnK-UUU	35	2431	37
	trnL-UAA	35	496	50				trnL-UAA	35	481	50
	trnV-UAC	35	590	38				trnV-UAC	35	593	38
	ycf3	153	716	230	683	124		ycf3	159	695	230	678	124
J. procumbens	atpF	411	674	144			J. quadrifaria	atpF	411	676	144
	clpP	228	626	292	756	71		clpP	228	641	292	770	71
	ndhA	539	940	559				ndhA	539	932	559
	ndhB*	756	679	777				ndhB*	756	679	777
	petB	6	664	642				petB	6	697	642
	petD	8	733	475				petD	8	738	475
	rpl2*	434	666	391				rpl2*	434	666	391
	rpl16	399	1006	9				rpl16	399	1026	9
	rpoC1	1629	793	435				rpoC1	1629	795	435
	rps12*	232	536	26				rps12*	232	536	26
	rps16	227	884	40				rps16	227	873	40
	trnA-UGC*	38	817	35				trnA-UGC*	38	818	35
	trnG-UCC	23	677	48				trnG-UCC	23	681	48
	trnI-GAU*	37	948	35				trnI-GAU*	37	943	35
	trnK-UUU	35	2425	37				trnK-UUU	35	2454	37
	trnL-UAA	35	488	50				trnL-UAA	35	490	50
	trnV-UAC	35	597	38				trnV-UAC	35	592	38
	ycf3	153	754	230	682	124		ycf3	153	719	230	683	124
J. vagabunda	atpF	411	695	144
	clpP	228	636	292	772	71
	ndhA	539	989	553
	ndhB*	756	678	777
	petB	6	695	642
	petD	8	740	475
	rpl2*	434	666	391
	rpl16	399	1037	9
	rpoC1	1629	790	435
	rps12*	232	536	26
	rps16	227	865	40
	trnA-UGC*	38	817	35
	trnG-UCC	23	673	48
	trnI-GAU*	37	942	35
	trnK-UUU	35	2416	37
	trnL-UAA	35	528	50
	trnV-UAC	35	593	38
	ycf3	153	720	230	680	124
* indicates the genes in IR regions.
