# Supplementary material for: Complete plastid genome structure of 13 Asian Justicia (Acanthaceae) species: comparative genomics and phylogenetic analyses
Source: BMC Plant Biol. 2023 Nov 15;23:564. doi: 10.1186/s12870-023-04532-0 (PMC10647099; doi:10.1186/s12870-023-04532-0)
Supplement: Supplementary file 5 — Additional file 5: Table S5. Codon usage bias of 20 amino acids within 13 Justicia chloroplast genomes [file 12870_2023_4532_MOESM5_ESM.xlsx]

## Sheet: T S2
Table S5. Codon usage bias of 20 amino acids within thirteen Justicia chloroplast genomes.
Amino acid	Codon	Number													RSCU value													tRNA
		J. adhatoda	J. betonica	J. demissa	J. gendarussa	J. grossa	J. latiflora	J. leptostachya	J. lianshanica	J. mollissima	J. patentiflora	J. procumbens	J. quadrifaria	J. vagabunda	J. adhatoda	J. betonica	J. demissa	J. gendarussa	J. grossa	J. latiflora	J. leptostachya	J. lianshanica	J. mollissima	J. patentiflora	J. procumbens	J. quadrifaria	J. vagabunda
Phe	UUU	971	960	987	958	962	986	969	974	987	984	991	985	973	1.3	1.29	1.31	1.28	1.29	1.31	1.29	1.3	1.31	1.31	1.31	1.3	1.29
Phe	UUC	525	525	524	542	531	525	528	521	525	524	525	528	530	0.7	0.71	0.69	0.72	0.71	0.69	0.71	0.7	0.69	0.69	0.69	0.7	0.71	trnF-GAA
Leu	UUA	854	845	848	846	845	857	855	850	850	855	852	839	848	1.81	1.78	1.81	1.8	1.79	1.84	1.83	1.82	1.81	1.82	1.81	1.79	1.81	trnL-UAA
Leu	UUG	580	595	585	577	582	566	564	571	581	572	582	593	574	1.23	1.25	1.25	1.23	1.24	1.21	1.21	1.22	1.24	1.22	1.24	1.26	1.23	trnL-CAA
Leu	CUU	603	607	600	602	606	595	598	598	601	598	602	601	598	1.28	1.28	1.28	1.28	1.29	1.27	1.28	1.28	1.28	1.28	1.28	1.28	1.28
Leu	CUC	185	184	191	193	187	187	188	190	185	185	191	188	186	0.39	0.39	0.41	0.41	0.4	0.4	0.4	0.41	0.39	0.39	0.41	0.4	0.4
Leu	CUA	404	404	395	393	412	391	393	384	399	397	394	402	400	0.86	0.85	0.84	0.84	0.87	0.84	0.84	0.82	0.85	0.85	0.84	0.86	0.86	trnL-UAG
Leu	CUG	202	217	197	205	194	205	206	205	196	204	200	196	198	0.43	0.46	0.42	0.44	0.41	0.44	0.44	0.44	0.42	0.44	0.43	0.42	0.42
Ile	AUU	1094	1087	1097	1096	1084	1101	1091	1092	1104	1107	1100	1099	1095	1.51	1.5	1.51	1.51	1.49	1.51	1.51	1.52	1.52	1.52	1.51	1.51	1.51
Ile	AUC	462	465	453	475	476	461	458	455	449	458	453	459	459	0.64	0.64	0.63	0.65	0.66	0.63	0.63	0.63	0.62	0.63	0.62	0.63	0.63	trnI-GAU
Ile	AUA	611	618	624	613	620	625	616	615	621	620	627	620	621	0.85	0.85	0.86	0.84	0.85	0.86	0.85	0.85	0.86	0.85	0.86	0.85	0.86
Met	AUG	601	608	596	597	622	602	606	602	595	605	597	602	595	1	1	1	1	1	1	1	1	1	1	1	1	1	trnfM-CAU
Val	GUU	530	518	528	530	528	527	525	524	526	525	530	529	534	1.48	1.46	1.48	1.48	1.5	1.48	1.48	1.48	1.47	1.47	1.49	1.48	1.5
Val	GUC	175	182	177	178	172	179	181	180	181	181	178	175	174	0.49	0.51	0.5	0.5	0.49	0.5	0.51	0.51	0.5	0.51	0.5	0.49	0.49	trnV-GAC
Val	GUA	533	517	517	532	511	525	527	526	526	532	514	526	512	1.49	1.46	1.45	1.49	1.45	1.48	1.48	1.48	1.47	1.49	1.44	1.47	1.44	trnV-UAC
Val	GUG	191	200	204	192	199	189	189	188	201	189	205	201	205	0.53	0.56	0.57	0.54	0.56	0.53	0.53	0.53	0.56	0.53	0.57	0.56	0.58
Ser	UCU	571	582	581	571	570	573	571	558	573	572	583	572	570	1.67	1.7	1.7	1.67	1.66	1.68	1.68	1.65	1.68	1.67	1.7	1.67	1.67
Ser	UCC	320	313	328	320	317	317	317	315	333	318	326	322	320	0.94	0.92	0.96	0.94	0.93	0.93	0.93	0.93	0.97	0.93	0.95	0.94	0.94	trnS-GGA
Ser	UCA	408	412	387	406	403	416	411	412	388	417	387	398	398	1.2	1.21	1.13	1.19	1.18	1.22	1.21	1.22	1.13	1.22	1.13	1.16	1.17	trnS-UGA
Ser	UCG	231	228	233	236	233	224	226	222	237	226	235	239	234	0.68	0.67	0.68	0.69	0.68	0.66	0.66	0.66	0.69	0.66	0.69	0.7	0.69
Ser	AGU	407	401	407	411	416	417	417	413	412	414	410	414	409	1.19	1.17	1.19	1.2	1.21	1.22	1.22	1.22	1.2	1.21	1.2	1.21	1.2
Ser	AGC	111	113	113	109	116	104	103	103	109	104	111	114	114	0.33	0.33	0.33	0.32	0.34	0.3	0.3	0.31	0.32	0.3	0.32	0.33	0.33	trnS-GCU
Pro	CCU	422	421	419	423	418	410	412	410	421	410	420	424	423	1.54	1.53	1.53	1.54	1.52	1.5	1.51	1.51	1.53	1.49	1.53	1.54	1.53
Pro	CCC	212	213	216	214	218	215	217	216	215	219	217	216	214	0.78	0.78	0.79	0.78	0.79	0.79	0.79	0.79	0.78	0.8	0.79	0.78	0.78
Pro	CCA	293	301	294	292	302	300	300	299	298	303	292	299	298	1.07	1.1	1.08	1.07	1.1	1.1	1.1	1.1	1.08	1.1	1.07	1.08	1.08	trnP-UGG
Pro	CCG	167	163	164	167	165	165	166	164	165	165	167	164	168	0.61	0.59	0.6	0.61	0.6	0.61	0.61	0.6	0.6	0.6	0.61	0.59	0.61
Thr	ACU	539	531	535	532	542	543	540	542	543	539	532	536	537	1.62	1.6	1.6	1.6	1.63	1.64	1.62	1.64	1.62	1.62	1.59	1.61	1.62
Thr	ACC	244	257	248	254	253	248	250	245	248	249	254	254	246	0.73	0.77	0.74	0.76	0.76	0.75	0.75	0.74	0.74	0.75	0.76	0.76	0.74	trnH-GGU
Thr	ACA	393	384	395	386	383	387	388	386	398	392	394	389	386	1.18	1.16	1.18	1.16	1.16	1.17	1.17	1.17	1.19	1.18	1.18	1.17	1.16	trnH-UGU
Thr	ACG	158	156	163	162	148	150	152	152	150	147	159	156	159	0.47	0.47	0.49	0.49	0.45	0.45	0.46	0.46	0.45	0.44	0.47	0.47	0.48
Ala	GCU	617	617	608	622	616	624	623	621	614	626	607	608	615	1.76	1.75	1.73	1.76	1.75	1.77	1.77	1.77	1.74	1.78	1.72	1.72	1.74
Ala	GCC	229	232	244	227	237	226	227	225	239	224	245	238	241	0.65	0.66	0.69	0.64	0.67	0.64	0.64	0.64	0.68	0.64	0.7	0.67	0.68
Ala	GCA	400	402	395	406	402	403	404	402	396	402	398	406	400	1.14	1.14	1.12	1.15	1.14	1.15	1.15	1.15	1.12	1.14	1.13	1.15	1.13
Ala	GCG	158	159	160	155	156	154	155	155	163	156	158	159	157	0.45	0.45	0.45	0.44	0.44	0.44	0.44	0.44	0.46	0.44	0.45	0.45	0.44	trnA-UGC
Tyr	UAU	747	747	751	747	751	753	751	754	750	754	753	754	756	1.6	1.6	1.61	1.6	1.6	1.61	1.61	1.61	1.61	1.62	1.61	1.61	1.61
Tyr	UAC	187	186	181	186	189	180	183	180	183	179	183	184	186	0.4	0.4	0.39	0.4	0.4	0.39	0.39	0.39	0.39	0.38	0.39	0.39	0.39	trnY-GUA
His	CAU	478	477	462	473	473	480	480	476	459	483	463	457	465	1.54	1.54	1.5	1.55	1.53	1.56	1.57	1.56	1.5	1.57	1.51	1.5	1.53
His	CAC	144	141	152	138	145	135	132	135	154	133	152	152	144	0.46	0.46	0.5	0.45	0.47	0.44	0.43	0.44	0.5	0.43	0.49	0.5	0.47	trnH-GUG
Gln	CAA	709	724	721	717	709	714	711	706	719	717	724	718	720	1.53	1.54	1.54	1.54	1.53	1.53	1.52	1.52	1.53	1.53	1.54	1.53	1.54	trnQ-UUG
Gln	CAG	219	219	215	215	215	221	225	222	219	221	215	218	216	0.47	0.46	0.46	0.46	0.47	0.47	0.48	0.48	0.47	0.47	0.46	0.47	0.46
Asn	AAU	955	944	952	950	942	945	939	940	942	943	948	943	949	1.55	1.52	1.53	1.53	1.53	1.53	1.53	1.53	1.53	1.53	1.53	1.53	1.52
Asn	AAC	281	295	289	294	291	290	291	291	290	288	292	293	296	0.45	0.48	0.47	0.47	0.47	0.47	0.47	0.47	0.47	0.47	0.47	0.47	0.48	trnN-GUU
Lys	AAA	1035	1055	1053	1038	1054	1047	1048	1040	1055	1046	1052	1051	1050	1.48	1.48	1.5	1.45	1.47	1.47	1.48	1.48	1.49	1.48	1.49	1.49	1.48	trnK-UUU
Lys	AAG	367	373	353	390	378	373	368	365	360	370	357	362	365	0.52	0.52	0.5	0.55	0.53	0.53	0.52	0.52	0.51	0.52	0.51	0.51	0.52
Asp	GAU	854	846	850	855	835	846	849	844	855	847	849	852	860	1.64	1.63	1.61	1.64	1.62	1.64	1.64	1.64	1.62	1.64	1.61	1.62	1.65
Asp	GAC	189	193	203	190	196	183	187	188	199	185	205	198	184	0.36	0.37	0.39	0.36	0.38	0.36	0.36	0.36	0.38	0.36	0.39	0.38	0.35	trnD-GUC
Glu	GAA	988	994	989	986	998	986	987	984	986	985	987	982	988	1.47	1.48	1.46	1.48	1.49	1.48	1.48	1.48	1.46	1.48	1.46	1.46	1.47	trnE-UUC
Glu	GAG	354	350	362	348	346	349	350	347	363	350	361	360	352	0.53	0.52	0.54	0.52	0.51	0.52	0.52	0.52	0.54	0.52	0.54	0.54	0.53
Cys	UGU	222	225	223	225	221	222	224	221	219	222	223	217	224	1.51	1.5	1.51	1.51	1.52	1.48	1.49	1.47	1.47	1.48	1.5	1.47	1.5
Cys	UGC	73	75	73	74	69	78	76	79	78	78	75	78	75	0.49	0.5	0.49	0.49	0.48	0.52	0.51	0.53	0.53	0.52	0.5	0.53	0.5	trnC-GCA
Trp	UGG	464	460	457	463	459	461	460	459	458	461	457	464	465	1	1	1	1	1	1	1	1	1	1	1	1	1	trnW-CCA
Arg	CGU	330	324	330	333	333	337	338	335	328	339	331	327	332	1.23	1.2	1.21	1.23	1.24	1.27	1.27	1.26	1.22	1.27	1.21	1.2	1.23
Arg	CGC	100	106	107	96	107	99	102	98	106	100	106	108	101	0.37	0.39	0.39	0.36	0.4	0.37	0.38	0.37	0.39	0.37	0.39	0.4	0.37
Arg	CGA	379	377	386	384	370	369	370	370	382	367	387	384	374	1.42	1.4	1.42	1.42	1.38	1.39	1.39	1.39	1.42	1.37	1.42	1.41	1.39
Arg	CGG	132	138	140	140	136	135	136	135	135	139	140	135	142	0.49	0.51	0.52	0.52	0.51	0.51	0.51	0.51	0.5	0.52	0.51	0.5	0.53	trnR-ACG
Arg	AGA	484	485	485	483	487	472	474	476	486	475	488	490	487	1.81	1.8	1.79	1.79	1.81	1.78	1.78	1.79	1.8	1.77	1.79	1.8	1.8	trnR-UCU
Arg	AGG	181	191	182	182	180	179	182	180	182	186	184	187	183	0.68	0.71	0.67	0.67	0.67	0.68	0.68	0.68	0.67	0.69	0.67	0.69	0.68
Gly	GGU	568	570	572	570	561	568	573	571	571	573	571	570	567	1.28	1.29	1.29	1.28	1.26	1.28	1.29	1.29	1.29	1.29	1.29	1.29	1.28
Gly	GGC	181	168	179	178	175	175	172	174	176	174	180	181	177	0.41	0.38	0.4	0.4	0.39	0.4	0.39	0.39	0.4	0.39	0.41	0.41	0.4	trnG-GCC
Gly	GGA	699	700	688	710	703	702	700	698	688	703	689	687	699	1.58	1.58	1.55	1.6	1.59	1.59	1.58	1.58	1.56	1.58	1.56	1.55	1.58	trnG-UCC
Gly	GGG	321	332	333	321	335	325	328	325	332	327	332	334	332	0.73	0.75	0.75	0.72	0.76	0.73	0.74	0.74	0.75	0.74	0.75	0.75	0.75
Stop	UAA	46	46	44	46	41	45	46	45	42	46	44	44	43	1.59	1.59	1.52	1.59	1.41	1.55	1.59	1.55	1.45	1.59	1.52	1.52	1.48
Stop	UAG	23	25	27	25	27	27	26	27	30	27	27	27	27	0.79	0.86	0.93	0.86	0.93	0.93	0.9	0.93	1.03	0.93	0.93	0.93	0.93
Stop	UGA	18	16	16	16	19	15	15	15	15	14	16	16	17	0.62	0.55	0.55	0.55	0.66	0.52	0.52	0.52	0.52	0.48	0.55	0.55	0.59
Total	/	26129	26199	26188	26195	26171	26108	26096	25995	26191	26151	26227	26224	26167	/	/	/	/	/	/	/	/	/	/	/	/	/
