# Supplementary material for: Complete plastid genome structure of 13 Asian Justicia (Acanthaceae) species: comparative genomics and phylogenetic analyses
Source: BMC Plant Biol. 2023 Nov 15;23:564. doi: 10.1186/s12870-023-04532-0 (PMC10647099; doi:10.1186/s12870-023-04532-0)
Supplement: Supplementary file 6 — Additional file 6: Table S6. Quantity statistics of SSRs of the 13 Justicia chloroplast genomes [file 12870_2023_4532_MOESM6_ESM.xlsx]

## Sheet: Sheet1
Table S6. Quantity statistics of SSRs of thirteen Justicia chloroplast genomes.
Species	SSRs Regions
	Numbers									Ratio
	LSC	SSC	IRs	Total	Protein-coding regions	Intergenic regions	Intron regions	A/T	C/G	LSC	SSC	IRs	Protein-coding regions	Intergenic regions	Intron regions	A/T	C/G
J. adhatoda	24	11	4	39	8	23	8	434	42	0.615385	0.282051	0.102564	0.205128	0.589744	0.205128	0.91	0.09
J. betonica	32	11	4	47	11	32	4	520	56	0.680851	0.234043	0.0851064	0.234043	0.680851	0.0851064	0.9	0.1
J. demissa	32	10	9	51	12	32	7	511	95	0.627451	0.196078	0.176471	0.235294	0.627451	0.137255	0.84	0.16
J. gendarussa	28	10	2	40	11	24	5	413	57	0.7	0.25	0.05	0.275	0.6	0.125	0.88	0.12
J. grossa	41	14	4	59	13	37	9	663	54	0.694915	0.237288	0.0677966	0.220339	0.627119	0.152542	0.92	0.08
J. latiflora	31	10	6	47	11	29	7	549	37	0.659574	0.212766	0.12766	0.234043	0.617021	0.148936	0.94	0.06
J. leptostachya	32	9	4	45	9	28	8	526	33	0.711111	0.2	0.0888889	0.2	0.622222	0.177778	0.94	0.06
J. lianshanica	24	10	6	40	11	23	6	482	37	0.6	0.25	0.15	0.275	0.575	0.15	0.93	0.07
J. mollissima	23	14	8	45	13	28	4	497	47	0.511111	0.311111	0.177778	0.288889	0.622222	0.0888889	0.91	0.09
J. patentiflora	32	9	2	43	10	24	9	509	31	0.744186	0.209302	0.0465116	0.232558	0.55814	0.209302	0.94	0.06
J. procumbens	24	10	11	45	11	29	5	505	52	0.533333	0.222222	0.244444	0.244444	0.644444	0.111111	0.91	0.09
J. quadrifaria	27	10	10	47	16	27	4	533	60	0.574468	0.212766	0.212766	0.340426	0.574468	0.0851064	0.898	0.1
J. vagabunda	27	10	8	45	12	24	9	456	64	0.6	0.222222	0.177778	0.266667	0.533333	0.2	0.88	0.12
